# Supplementary material for: Efficacy of a Training on Executive Functions in Potentiating Rehabilitation Effects in Stroke Patients
Source: Brain Sci. 2021 Jul 29;11(8):1002. doi: 10.3390/brainsci11081002 (PMC8392264; doi:10.3390/brainsci11081002)
Supplement: Supplementary file 1 [file brainsci-11-01002-s001.zip]

Archive with 1 entries (1 files):
- brainsci-1239483-supplementary.pdf
